# Supplementary material for: Combination Treatment of Timosaponin BII and Pirfenidone Attenuated Pulmonary Fibrosis Through Anti-Inflammatory and Anti-Fibrotic Process in Rodent Pulmonary Fibrosis Model and Cellular Epithelial–Mesenchymal Transition Model
Source: Molecules. 2025 Apr 18;30(8):1821. doi: 10.3390/molecules30081821 (PMC12029700; doi:10.3390/molecules30081821)
Supplement: Supplementary file 1 [file molecules-30-01821-s001.zip]

Archive with 2 entries (2 files):
- Western Blot original images-GAPDH.pptx
- Western Blot original images.pptx
